# Supplementary material for: The Accuracy of Maxillary Canines’ Rotation with Different Attachment Designs: A Retrospective Study
Source: J Clin Med. 2026 Jan 13;15(2):632. doi: 10.3390/jcm15020632 (PMC12842249; doi:10.3390/jcm15020632)
Supplement: Supplementary file 1 [file jcm-15-00632-s001.zip]

Archive with 1 entries (1 files):
- jcm-4057265-supplementary.pdf
